# Supplementary material for: Serospatial epidemiology of zoonotic Coxiella burnetii in a cross section of cattle and small ruminants in northern Nigeria
Source: PLoS One. 2020 Oct 19;15(10):e0240249. doi: 10.1371/journal.pone.0240249 (PMC7571698; doi:10.1371/journal.pone.0240249)
Supplement: S1 Data — (XLSX) [file pone.0240249.s001.xlsx]

## Sheet: Kwara Cattle
S/No	Household ID	L.G.A	Village	Cattle ID	Mgt System	Sex	Age of cattle	Breed	Reproductive status	Coxiella ELISA	Tick presence
1	OA	Ilorin South	Bolorunduro	OA 1	Extensive	F	5	White Fulani	Lactating	-	yes
2	OA	Ilorin South	Bolorunduro	OA 2	Extensive	F	3	White Fulani	Non-lactatin	-	yes
3	OA	Ilorin South	Bolorunduro	OA 3	Extensive	M	2.5	White Fulani	Active male	-	yes
4	OA	Ilorin South	Bolorunduro	OA 4	Extensive	M	1	White Fulani	yearling	-	yes
5	OA	Ilorin South	Bolorunduro	OA 5	Extensive	F	7	White Fulani	Lactating	-	yes
6	OA	Ilorin South	Bolorunduro	OA 6	Extensive	F	2	White Fulani	Non-lactatin	-	yes
7	OA	Ilorin South	Bolorunduro	OA 7	Extensive	F	4	White Fulani	Lactating	+	yes
8	OA	Ilorin South	Bolorunduro	OA 8	Extensive	M	4	White Fulani	Active male	+	yes
9	OA	Ilorin South	Bolorunduro	OA 9	Extensive	F	7	White Fulani	Non-lactatin	-	yes
10	OA	Ilorin South	Bolorunduro	OA 10	Extensive	F	6	White Fulani	Non-lactatin	-	yes
11	OA	Ilorin South	Bolorunduro	OA 11	Extensive	F	5	White Fulani	Lactating	-	yes
12	OA	Ilorin South	Bolorunduro	OA 12	Extensive	M	0.6	White Fulani	calves	-	yes
13	OA	Ilorin South	Bolorunduro	OA 13	Extensive	F	6	White Fulani	Lactating	-	yes
14	OB	Ilorin South	Agbabiaka	OB 1	Extensive	F	7	White Fulani	Lactating	-	yes
15	OB	Ilorin South	Agbabiaka	OB 2	Extensive	F	6	White Fulani	Pregnant	-	no
16	OB	Ilorin South	Agbabiaka	OB 3	Extensive	F	6	White Fulani	Lactating	-	no
17	OB	Ilorin South	Agbabiaka	OB 4	Extensive	F	5	White Fulani	Lactating	-	yes
18	OB	Ilorin South	Agbabiaka	OB 5	Extensive	F	4	White Fulani	Lactating	-	no
19	OB	Ilorin South	Agbabiaka	OB 7	Extensive	F	3	White Fulani	Non-lactatin	-	yes
20	OB	Ilorin South	Agbabiaka	OB 9	Extensive	F	5	White Fulani	Lactating	-	yes
21	OB	Ilorin South	Agbabiaka	OB 10	Extensive	F	4	White Fulani	Pregnant	+	yes
22	OB	Ilorin South	Agbabiaka	OB 12	Extensive	M	3	White Fulani	Active male	+	yes
23	OC	Ilorin South	Bolorunduro 2	OC 1	Extensive	F	4	White Fulani	Lactating	-	yes
24	OC	Ilorin South	Bolorunduro 2	OC 2	Extensive	F	6	Red Bororo	Lactating	+	yes
25	OC	Ilorin South	Bolorunduro 2	OC 3	Extensive	F	1	Red Bororo	Yearling	+	yes
26	OC	Ilorin South	Bolorunduro 2	OC 4	Extensive	F	3	White Fulani	Non-lactatin	+	yes
27	OC	Ilorin South	Bolorunduro 2	OC 5	Extensive	M	2.5	White Fulani	Active male	-	yes
28	OC	Ilorin South	Bolorunduro 2	OC 6	Extensive	F	0.6	White Fulani	calves	-	yes
29	OD	Ilorin South	Oko Oba	OD 1	Extensive	F	2	White Fulani	Non-lactatin	-	yes
30	OD	Ilorin South	Oko Oba	OD 2	Extensive	F	4	White Fulani	Lactating	-	yes
31	OD	Ilorin South	Oko Oba	OD 3	Extensive	F	1.5	White Fulani	yearling	-	yes
32	OD	Ilorin South	Oko Oba	OD 4	Extensive	F	1	White Fulani	yearling	-	yes
33	OD	Ilorin South	Oko Oba	OD 5	Extensive	F	7	White Fulani	Lactating	-	yes
34	OD	Ilorin South	Oko Oba	OD 6	Extensive	F	8	White Fulani	Lactating	-	yes
35	OD	Ilorin South	Oko Oba	OD 8	Extensive	M	1	White Fulani	yearling	-	no
36	OE	Ilorin South	Biada	OE 1	Extensive	F	8	White Fulani	Lactating	-	yes
37	OE	Ilorin South	Biada	OE 2	Extensive	F	5	White Fulani	Lactating	-	yes
38	OE	Ilorin South	Biada	OE 3	Extensive	F	4	White Fulani	Lactating	-	yes
39	OE	Ilorin South	Biada	OE 4	Extensive	M	1.5	White Fulani	yearling	-	yes
40	OE	Ilorin South	Biada	OE 5	Extensive	M	1.5	White Fulani	yearling	-	yes
41	OE	Ilorin South	Biada	OE 6	Extensive	F	7	White Fulani	Pregnant	-	yes
42	OF	Ilorin East	Oke Ose	OF 1	Extensive	F	4	White Fulani	Lactating	-	yes
43	OF	Ilorin East	Oke Ose	OF 2 (Black)	Extensive	M	3	White Fulani	Active male	-	yes
44	OF	Ilorin East	Oke Ose	OF 3 (Black)	Extensive	F	4	White Fulani	Lactating	-	yes
45	OF	Ilorin East	Oke Ose	OF 4	Extensive	M	2	White Fulani	Active male	-	no
46	OF	Ilorin East	Oke Ose	OF 5 (Brown)	Extensive	F	2	White Fulani	Non-lactatin	-	yes
47	OF	Ilorin East	Oke Ose	OF 6 (Black)	Extensive	F	19	White Fulani	Non-lactatin	-	yes
48	OF	Ilorin East	Oke Ose	OF 7	Extensive	M	4	White Fulani	Active male	-	yes
49	OF	Ilorin East	Oke Ose	OF 8	Extensive	M	2	Cross White Fulani	Active male	-	yes
50	OI	Asa	Arowosaye	OI7	Zerograzing	F	2	Bokoloji	Non-lactatin	-	no
51	OI	Asa	Arowosaye	OI2	Zerograzing	F	3	Bokoloji	Lactating	-	no
52	OI	Asa	Arowosaye	OI3	Zerograzing	F	3	Bokoloji	Lactating	-	no
53	OI	Asa	Arowosaye	OI4	Zerograzing	F	3	Bokoloji	Non-lactatin	-	no
54	OI	Asa	Arowosaye	OI5	Zerograzing	F	3	Bokoloji	Lactating	-	no
55	OI	Asa	Arowosaye	OI6	Zerograzing	F	3	Adamawa cross	Lactating	-	no
56	OH	Asa	Araro	OH1	Extensive	F	7	White Fulani	Lactating	-	yes
57	OH	Asa	Araro	OH2	Extensive	F	6	White Fulani	Lactating	+	yes
58	OH	Asa	Araro	OH3	Extensive	F	4	White Fulani	Lactating	+	yes
59	OH	Asa	Araro	OH4	Extensive	F	5	White Fulani	Lactating	+	yes
60	OH	Asa	Araro	OH5	Extensive	F	5	White Fulani	Lactating	+	no
61	OH	Asa	Araro	OH6	Extensive	F	5	White Fulani	Lactating	-	yes
62	OH	Asa	Araro	OH7	Extensive	M	6	Cross White Fulani	Active male	-	yes
63	OH	Asa	Araro	OH8	Extensive	F	0.6	White Fulani	calves	-	yes
64	OG	Asa	Lasoju	OG1	Semi-intensive	F	4	White Fulani	Lactating	-	yes
65	OG	Asa	Lasoju	OG2	Semi-intensive	F	5	White Fulani	Lactating	-	yes
66	OG	Asa	Lasoju	OG3	Semi-intensive	F	1	White Fulani	yearling	-	yes
67	OG	Asa	Lasoju	OG4	Semi-intensive	F	5	White Fulani	Lactating	-	no
68	OG	Asa	Lasoju	OG5	Semi-intensive	F	5	White Fulani	Lactating	-	yes
69	OG	Asa	Lasoju	OG6	Semi-intensive	M	1	White Fulani	yearling	-	yes
70	OG	Asa	Lasoju	OG7	Semi-intensive	M	1	White Fulani	yearling	-	yes
71				1	NA	NA	NA	NA	NA
72				2	NA	NA	NA	NA	NA
73				3	NA	NA	NA	NA	NA
74				4	NA	NA	NA	NA	NA
75				5	NA	NA	NA	NA	NA
76				6	NA	NA	NA	NA	NA
77				7	NA	NA	NA	NA	NA
78				8	NA	NA	NA	NA	NA
79				9	NA	NA	NA	NA	NA
80				10	NA	NA	NA	NA	NA
81				11	NA	NA	NA	NA	NA
82				12	NA	NA	NA	NA	NA
83				13	NA	NA	NA	NA	NA
84				14	NA	NA	NA	NA	NA
85				15	NA	NA	NA	NA	NA
86				16	NA	NA	NA	NA	NA
87				17	NA	NA	NA	NA	NA
88				18	NA	NA	NA	NA	NA
89				19	NA	NA	NA	NA	NA
90				20	NA	NA	NA	NA	NA

## Sheet: Kwara HH
	Variables	Number of cattle sampled	Number positive	Percentage positive %	P value
	Village
	Agbabiaka	9	2	22.2	0.219
	Akerebiata	20	3	15
	Araro	8	4	50
	Arowosaye	6	0	0
	Biada	6	0	0
	Bolonduro	19	5	26.3
	Lasoju	7	0	0
	Oke Ose	8	0	0
	Oko Oba	7	0	0
	Age group
	<1 year old	3	0	0	0.529
	1-2 years old	16	1	6.3
	2-4 years old	40	8	20
	>4 years old	31	5	16.1
	Sex
	Male	16	2	12.5	0.71
	Female	74	12	16.2
	Breed of Cattle				>0.999
	White Fulani	80	12	15
	λOther breeds	10	2	20
	Presence of Ticks				0.378
	Absent	13	1	17.5
	Present	57	10	7.7
	Reproductive Status
	Lactating	34	6	17.6	0.813
	Non-lactating	11	1	9.1
	Pregnant	3	1	33.3
	Active male	9	2	22.2
	Yearling	10	1	10
	Calves	3	0	0
	Management System
	Extensive	57	11	19.3	0.226
	Semi-intensive	7	0	0
	Intensive	6	0	0
	*20 cattle sampled from the abattoir were excluded.
	The results of the bivariate analysis was calculated only from cattle sampled from Kwara State due to incomplete data from other States

## Sheet: Kwara Small Ruminants
	Variables	Number of small ruminants sampled	Number positive	Percentage positive (%)	P value
	Age group
	<1 year old	80	2	2.5	0.797
	1-4 years old	100	4	4
	>4 years old	4	0	0
	Sex
	Male	154	4	2.59	0.251
	Female	30	2	6.67
	Small ruminant species
	Caprine	158	5	3.2	0.856
	Ovine	26	1	3.8
	Breed of small ruminant
	West African dwarf Goat	113	4	3.5	0.337
	Sahel	38	0	0
	Sokoto Brown	7	1	14.3
	Yankassa	12	0	0
	Uda	3	0	0
	West African Dwarf Sheep	11	1	9.1
	Presence of Ticks				0.351
	Absent	171	5	2.92
	Present	13	1	7.69

## Sheet: Plateau Cattle
Cattle ID	Village	Coxiella
PF1	Bukuru 1	-
PF2	Bukuru 1	-
PF3	Bukuru 1	-
PF4	Bukuru 1	-
PF5	Bukuru 1	-
PF6	Bukuru 1	-
PF7	Bukuru 1	-
PF8	Bukuru 1	-
PF9	Bukuru 1	-
PF10	Bukuru 1	-
PF11	Bukuru 1	-
PF12	Bukuru 1	-
PF13	Bukuru 1	-
PF14	Bukuru 1	-
PF15	Bukuru 1	-
PF16	Bukuru 1	-
PF17	Bukuru 1	-
PF18	Bukuru 1	-
PF19	Bukuru 1	-
PF20	Bukuru 2	-
PF21	Bukuru 2	-
PF22	Bukuru 2	-
PF23	Bukuru 2	-
PF24	Bukuru 2	-
PF25	Bukuru 2	-
PF26	Bukuru 2	-
PF27	Bukuru 2	-
PF28	Bukuru 2	-
PF29	Bukuru 2	-
PF30	Bukuru 2	-
PF31	Bukuru 2	-
PF32	Bukuru 2	-
PF33	Bukuru 2	-
PF34	Bukuru 2	-
PF35	Bukuru 2	-
PF36	Bukuru 2	-
PF37	Sho	-
PF38	Sho	+
PF39	Sho	-
PF40	Sho	-
PF41	Sho	-
PF42	Sho	+
PF43	Sho	-
PF44	Sho	-
PF45	Sho	-
PF46	Sho	-
PF47	Sho	-
PF48	Sho	+
PF49	Sho	-
PF50	Sho	-
PF51	Sho	-
PF52	Sho	-
PF53	Sho	-
PF54	Sho	-
PF55	Sho	-
PF56	Sho	-
PF57	Sho	-
PF58	Manja Hota	+
PF59	Manja Hota	-
PF60	Manja Hota	-
PF61	Manja Hota	+
PF62	Manja Hota	-
PF63	Manja Hota	-
PF64	Manja Hota	-
PF65	Manja Hota	-
PF66	Manja Hota	+
PF67	Manja Hota	+
PF68	Manja Hota	-
PF69	Manja Hota	-
PF70	Manja Hota	-
PF71	Manja Hota	+
PF72	Manja Hota	-
PF73	Manja Hota	-
PF74	Manja Hota	-
PF75	Manja Hota	-
PF76	Manja Hota	-
PF77	Manja Hota	-
PF78	Matari rebina	-
PF79	Matari rebina	-
PF80	Matari rebina	-
PF81	Matari rebina	-
PF82	Matari rebina	+
PF83	Matari rebina	+
PF84	Matari rebina	-
PF85	Matari rebina	-
PF86	Matari rebina	-
PF87	Matari rebina	-
PF88	Matari rebina	-
PF89	Matari rebina	-
PF90	Matari rebina	-
PF91	Matari rebina	-
PF92	Matari rebina	-
PF93	Matari rebina	-
PF94	Matari rebina	-
PF95	Matari rebina	-
PF96	Matari rebina	-
PF97	Matari rebina	-
PF98	Matari rebina	-
PF99	Matari rebina	-
PF100	Matari rebina	-
PF101	Matari rebina	-
PF102	Matari rebina	-
PF103	Matari rebina	-
PF104	Matari rebina	-
PF105	Matari rebina	-
PF106	Matari rebina	-

## Sheet: Borno Cattle
S/No	Cattle ID	Village	Coxiella
1	JF1	Jere	-
2	JF2	Jere	-
3	JF3	Jere	-
4	JF4	Jere	-
5	JF5	Jere	-
6	JF6	Jere	+
7	JF7	Jere	-
8	JF8	Jere	-
9	JF9	Jere	-
10	JF10	Jere	-
11	JF11	Jere	+
12	JF12	Jere	+
13	JF13	Jere	-
14	JF14	Jere	-
15	JF15	Jere	-
16	JF16	Jere	-
17	JF17	Jere	-
18	JF18	Jere	-
19	JF19	Jere	-
20	JF20	Jere	-
21	JF21	Jere	-
22	JF22	Jere	-
23	JF23	Jere	-
24	JF24	Jere	-
25	JF25	Jere	-
26	JF26	Jere	-
27	JF27	Jere	-
28	JF28	Jere	-
29	JF29	Jere	-
30	JF30	Jere	-
31	JF31	Jere	-
32	JF32	Jere	-
33	JF33	Jere	-
34	JF34	Jere	-
35	JF35	Jere	-
36	JF36	Jere	+
37	JF37	Jere	-
38	JF38	Jere	-
39	JF39	Jere	-
40	JF40	Jere	-
41	JF41	Jere	-
42	JF42	Jere	-
43	JF43	Jere	-
44	JF44	Jere	-
45	JF45	Jere	-
46	JF46	Jere	-
47	JF47	Jere	-
48	JF48	Jere	-
49	JF49	Jere	-
50	JF50	Jere	-
51	JF51	Jere	-
52	JF52	Jere	-
53	JF53	Jere	-
54	JF54	Jere	-
55	JF55	Jere	-
56	JF56	Jere	-
57	JF57	Jere	-
58	JF58	Jere	-
59	JF59	Jere	-
60	JF60	Jere	-
61	JF61	Jere	-
62	JF62	Jere	-
63	JF63	Jere	-
64	JF64	Jere	-
65	JF65	Jere	-
66	JF66	Jere	-
67	JF67	Jere	-
68	JF68	Jere	-
69	JF69	Jere	-
70	JF70	Jere	-
71	JF71	Jere	-
72	JF72	Jere	-
